# Supplementary material for: Software for web-based tic suppression training
Source: F1000Res. 2018 Aug 6;6:2150. Originally published 2017 Dec 19. [Version 2] doi: 10.12688/f1000research.13460.2 (PMC6117856; doi:10.12688/f1000research.13460.2)
Supplement: Supplementary file 1 [file f1000research-6-17288-s0000.tgz]

Archive with 1 entries (1 files):
- 82c14f05-b587-4007-b97c-feb85436e1c4.ttsd
