# Supplementary material for: Software for web-based tic suppression training
Source: F1000Res. 2018 Aug 6;6:2150. Originally published 2017 Dec 19. [Version 2] doi: 10.12688/f1000research.13460.2 (PMC6117856; doi:10.12688/f1000research.13460.2)
Supplement: Supplementary file 1 [file f1000research-6-17288-s0000.tgz › 82c14f05-b587-4007-b97c-feb85436e1c4.ttsd]

session started|2017-09-25T21:39:42.817Z
starting user l,p,c|4,1494,4
user l,p,c|4,1510,4|2017-09-25T21:39:48.943Z
user l,p,c|4,1542,4|2017-09-25T21:39:54.049Z
tic detected|2017-09-25T21:39:54.670Z
user l,p,c|4,1558,4|2017-09-25T21:40:00.472Z
user l,p,c|4,1590,4|2017-09-25T21:40:05.600Z
user l,p,c|4,1638,4|2017-09-25T21:40:10.720Z
user l,p,c|4,1702,4|2017-09-25T21:40:15.832Z
user l,p,c|4,1782,4|2017-09-25T21:40:20.966Z
user l,p,c|4,1878,4|2017-09-25T21:40:26.073Z
user l,p,c|4,1990,4|2017-09-25T21:40:31.203Z
tic detected|2017-09-25T21:40:32.001Z
user l,p,c|4,2006,4|2017-09-25T21:40:37.589Z
user l,p,c|4,2038,4|2017-09-25T21:40:42.705Z
tic detected|2017-09-25T21:40:43.599Z
session ended|2017-09-25T21:40:47.671Z
****************
Report:
session length|64.854
levels gained|0
points earned|544
number of tics|3
longest tic free interval|37.331
number of 10s tic free intervals|5
